# Supplementary material for: Protein level identification of the Listeria monocytogenes Sigma H, Sigma L, and Sigma C regulons
Source: BMC Microbiol. 2013 Jul 10;13:156. doi: 10.1186/1471-2180-13-156 (PMC3721983; doi:10.1186/1471-2180-13-156)
Supplement: Additional file 1: Table S1 — Proteins found to be differentially produced between L. monocytogenes parent strain 10403S and ΔBCHL. [file 1471-2180-13-156-S1.xlsx]

## Sheet: Table S1
	Additional file 1: Table S1 Proteins found to be differentially produced between L. monocytogenes parent strain 10403S and ΔBCHL
	Proteina	Fold Change PAR./ΔBCHL	Description	Gene Name	Role Categoryb	Sub-Role Categoryb
	Proteins with higher levels in the parent strain
	Lmo1439c	1.62734	superoxide dismutase	sodA	Cellular processes	Detoxification
	Lmo2006	1.64339	acetolactate synthase catabolic	alsS	Amino acid biosynthesis	Aspartate family
					Amino acid biosynthesis	Pyruvate family
	Lmo1540	1.657	50S ribosomal protein L27	rpmA	Protein synthesis	Ribosomal proteins: synthesis and modification
	Lmo2610	1.74978	translation initiation factor IF-1	infA	Protein synthesis	Translation factors
	Lmo1422	1.80668	hypothetical protein	lmo1422	Transport and binding proteins	Amino acids, peptides and amines
	Lmo2614	1.91022	50S ribosomal protein L30	rpmD	Protein synthesis	Ribosomal proteins: synthesis and modification
	Lmo1421	1.91571	osmoprotectant transport system ATP-binding protein	bilEA	Transport and binding proteins	Amino acids, peptides and amines
	Lmo1602	1.93798	hypothetical protein	lmo1602	Hypothetical proteins	Conserved
	Lmo1426	1.9685	osmoprotectant transport system substrate-binding protein	opuCC	Transport and binding proteins	Amino acids, peptides and amines
	Lmo1428	1.98413	osmoprotectant transport system ATP-binding protein	opuCA	Transport and binding proteins	Amino acids, peptides and amines
	Lmo0913	2.10084	succinate-semialdehyde dehydrogenase	lmo0913	Energy metabolism	Other
	Lmo2205	2.1254	phosphoglycerate mutase	gpmA	Energy metabolism	Glycolysis/gluconeogenesis
	Lmo2398	2.1575	phosphatidylglycerophosphatase A	ltrC	Protein fate	Degradation of proteins, peptides, and glycopeptides
					Cellular processes	Adaptations to atypical conditions
					Protein fate	Protein and peptide secretion and trafficking
	Lmo1601	2.20264	hypothetical protein	lmo1601	Cellular processes	Adaptations to atypical conditions
	Lmo0554	2.24719	hypothetical protein	lmo0554	Unknown function	General
					Central intermediary metabolism	Other
	Lmo1634	2.25734	bifunctional acetaldehyde-CoA/alcohol dehydrogenase	lmo1634	Energy metabolism	Fermentation
	Lmo2047	2.61097	50S ribosomal protein L32	rpmF2	Protein synthesis	Ribosomal proteins: synthesis and modification
	Lmo0796	2.6738	YceI like family protein	lmo0796	Hypothetical proteins	Conserved
	Lmo0265	2.86944	succinyl-diaminopimelate desuccinylase	dapE	Unclassified	Role category not yet assigned
	Lmo2213	2.91121	similar to antibiotic biosynthesis monooxygenase subfamily	lmo2213	Hypothetical proteins	Conserved
	Lmo0110	2.94118	esterase/lipase	lmo0110	Fatty acid and phospholipid metabolism	Degradation
	Lmo2558	3.12012	N-acetylmuramoyl-L-alanine amidase	ami	Transport and binding proteins	Unknown substrate
	Lmo0722	3.17965	pyruvate oxidase	lmo0722	Energy metabolism	Sugars
	Lmo2158	3.18979	stress response protein	lmo2158	Unclassified	Role category not yet assigned
	Lmo0539	3.21543	tagatose 1,6-diphosphate aldolase	lacD	Energy metabolism	Biosynthesis and degradation of polysaccharides
	Lmo0783	3.31126	mannose-specific PTS system IIB component	lmo0783	Transport and binding proteins	Carbohydrates, organic alcohols, and acids
	Lmo2748	3.59066	general stress protein 26	lmo2748	Hypothetical proteins	Conserved
	Lmo0794	3.68324	hypothetical protein	lmo0794	Hypothetical proteins	Conserved
	Lmo0096d	3.87597	mannose-specific PTS system IIAB component ManL	mptA	Energy metabolism	Pyruvate dehydrogenase
					Amino acid biosynthesis	Aromatic amino acid family
					Transport and binding proteins	Carbohydrates, organic alcohols, and acids
	Lmo0134	4.24628	hypothetical protein	lmo0134	Central intermediary metabolism	Other
	Lmo0098d	4.25532	mannose-specific PTS system IID component	mptD	Energy metabolism	Pyruvate dehydrogenase
					Transport and binding proteins	Carbohydrates, organic alcohols, and acids
					Amino acid biosynthesis	Aromatic amino acid family
	Lmo1830	4.83092	short chain dehydrogenase	lmo1830	Hypothetical proteins	Conserved
	Lmo0654	5.64972	hypothetical protein	lmo0654
	Proteins with lower levels in the parent strain
	Lmo0018	-2.0355	6-phospho-beta-glucosidase	lmo0018	Central intermediary metabolism	Other
	Lmo0027	-2.2075	beta-glucoside-specificPTS system IIABC component	lmo0027	Transport and binding proteins	Carbohydrates, organic alcohols, and acids
					Amino acid biosynthesis	Aromatic amino acid family
					Energy metabolism	Pyruvate dehydrogenase
	Lmo0181	-1.97	multiple sugar transport system substrate-binding protein	lmo0181	Transport and binding proteins	Unknown substrate
	Lmo0261	-1.8035	beta-glucosidase	lmo0261	Energy metabolism	Sugars
	Lmo0271	-1.6725	beta-glucosidase	lmo0271	Central intermediary metabolism	Other
	Lmo0319	-2.0845	beta-glucosidase	bglA	Energy metabolism	Sugars
	Lmo0343	-2.1515	transaldolase	tal2	Energy metabolism	Pentose phosphate pathway
	Lmo0344	-2.1885	short chain dehydrogenase	lmo0344	Energy metabolism	Biosynthesis and degradation of polysaccharides
	Lmo0345	-3.0185	ribose 5-phosphate isomerase B	lmo0345	Energy metabolism	Pentose phosphate pathway
	Lmo0377	-1.7505	hypothetical protein	lmo0377
	Lmo0536	-1.9205	6-phospho-beta-glucosidase	lmo0536	Central intermediary metabolism	Other
	Lmo0690	-2.131	flagellin	flaA	Cellular processes	Chemotaxis and motility
	Lmo0692	-1.5555	chemotaxis protein CheA	cheA	Cellular processes	Chemotaxis and motility
	Lmo0702	-1.656	hypothetical protein	lmo0702
	Lmo0723	-1.765	methyl-accepting chemotaxis protein	lmo0723	Cellular processes	Toxin production and resistance
	Lmo0768	-1.61	multiple sugar transport system substrate-binding protein	lmo0768	Unclassified	Role category not yet assigned
	Lmo0813	-1.6785	fructokinase	lmo0813	Energy metabolism	Sugars
	Lmo0859	-1.9715	multiple sugar transport system substrate-binding protein	lmo0859	Transport and binding proteins	Carbohydrates, organic alcohols, and acids
	Lmo1349	-1.714	glycine cleavage system P-protein	gcvPA	Energy metabolism	Amino acids and amines
					Central intermediary metabolism	Other
	Lmo1388	-2.3015	ABC transport system	tcsA	Unclassified	Role category not yet assigned
	Lmo1556	-1.607	porphobilinogen deaminase	hemC	Biosynthesis of cofactors, prosthetic groups, and carriers	Heme, porphyrin, and cobalamin
	Lmo1699	-1.623	Methyl-accepting chemotaxis protein	lmo1699	Cellular processes	Chemotaxis and motility
	Lmo1856	-1.582	purine nucleoside phosphorylase	deoD	Purines, pyrimidines, nucleosides, and nucleotides	Salvage of nucleosides and nucleotides
	Lmo1877	-2.667	formate-tetrahydrofolate ligase	fhs	Amino acid biosynthesis	Aspartate family
					Protein synthesis	tRNA aminoacylation
					Amino acid biosynthesis	Histidine family
					Purines, pyrimidines, nucleosides, and nucleotides	Purine ribonucleotide biosynthesis
					Biosynthesis of cofactors, prosthetic groups, and carriers	Pantothenate and coenzyme A
	Lmo1879	-2.9275	cold shock protein	cspD	Cellular processes	Adaptations to atypical conditions
	Lmo1954	-1.802	phosphopentomutase	deoB	Purines, pyrimidines, nucleosides, and nucleotides	Salvage of nucleosides and nucleotides
	Lmo2057	-2.082	protoheme IX farnesyltransferase	ctaB	Energy metabolism	Electron transport
	Lmo2094	-9.6555	hypothetical protein	lmo2094	Energy metabolism	Sugars
	Lmo2097	-4.0785	galactitol-specific PTS system IIB component	lmo2097	Energy metabolism	Pyruvate dehydrogenase
					Amino acid biosynthesis	Aromatic amino acid family
					Transport and binding proteins	Carbohydrates, organic alcohols, and acids
	Lmo2101	-1.708	pyridoxine biosynthesis protein	pdxS	Biosynthesis of cofactors, prosthetic groups, and carriers	Pyridoxine
	Lmo2125	-2.54	maltose/maltodextrin transport system substrate-binding protein	lmo2125	Unclassified	Role category not yet assigned
	Lmo2160	-2.1695	sugar phosphate isomerase/epimerase	lmo2160	Hypothetical proteins	Conserved
	Lmo2175	-2.3235	3-oxoacyl-[acyl-carrier protein] reductase	lmo2175	Fatty acid and phospholipid metabolism	Biosynthesis
					Fatty acid and phospholipid metabolism	Degradation
	Lmo2341	-1.8425	hypothetical protein	lmo2341	Energy metabolism	Sugars
	Lmo2362	-1.946	glutamate/gamma-aminobutyrate antiporter	lmo2362	Transport and binding proteins	Amino acids, peptides and amines
	Lmo2363	-2.467	glutamate decarboxylase	gadB	Energy metabolism	Amino acids and amines
					Biosynthesis of cofactors, prosthetic groups, and carriers	Heme, porphyrin, and cobalamin
					Central intermediary metabolism	Polyamine biosynthesis
					Purines, pyrimidines, nucleosides, and nucleotides	Pyrimidine ribonucleotide biosynthesis
					Central intermediary metabolism	Other
	Lmo2421	-1.78	cephalosporin sensitivity histidine protein kinase	lmo2421	Regulatory functions	Other
	Lmo2505	-1.8865	D-glutamyl-L-m-Dpm peptidase P45	spl	Viral functions	General
					Protein fate	Degradation of proteins, peptides, and glycopeptides
	Lmo2539	-1.75	serine hydroxymethyltransferase	glyA	Amino acid biosynthesis	Serine family
					Biosynthesis of cofactors, prosthetic groups, and carriers	Folic acid
	Lmo2585	-2.238	hypothetical protein	lmo2585	Hypothetical proteins	Conserved
	Lmo2637	-1.694	pheromone lipoprotein	lmo2637	Cell envelope	Other
	Lmo2648	-1.585	hypothetical protein	lmo2648	Unclassified	Role category not yet assigned
	Lmo2663	-2.843	L-iditol 2-dehydrogenase	lmo2663	Central intermediary metabolism	Other
					Energy metabolism	Electron transport
					Energy metabolism	Glycolysis/gluconeogenesis
					Energy metabolism	TCA cycle
					Energy metabolism	Fermentation
	Lmo2666	-2.0305	galactitol-specific PTS system IIB component	lmo2666	Transport and binding proteins	Carbohydrates, organic alcohols, and acids
					Amino acid biosynthesis	Aromatic amino acid family
					Energy metabolism	Pyruvate dehydrogenase
	aProtein names are based on the L. monocytogenes EGD-e locus.
	bRole Categories and Sub-Role categories are based on JCVI classification [33]
	cPreceded by a putative σA promoter (ttgcaagcatttagggagcatggtaggct) and σB promoter (gtttaacttttgagtttcagggaaa); -10 and -35 regions are underlined.
	dPreceded by a putative σL promoter; tggcacagaacttgca; -12 and -24 regions are underlined.
