# Supplementary material for: Protein level identification of the Listeria monocytogenes Sigma H, Sigma L, and Sigma C regulons
Source: BMC Microbiol. 2013 Jul 10;13:156. doi: 10.1186/1471-2180-13-156 (PMC3721983; doi:10.1186/1471-2180-13-156)
Supplement: Additional file 2: Table S2 — Strains used in this study. [file 1471-2180-13-156-S2.xlsx]

## Sheet: Table S2
	Table S2: Strains used in this study
	Strain	Genotype
	10403S	Parent strain (serotype 1/2a)
	FSL C3-135	10403S, ∆BCHL
	FSL C3-137	10403S, ∆BCL
	FSL C3-128	10403S, ∆BCH
	FSL C3-138	10403S, ∆BHL
